# Supplementary material for: MetaQM: Exploring the Role of QM Calculations in Drug Metabolism Prediction
Source: Int J Mol Sci. 2025 Dec 16;26(24):12087. doi: 10.3390/ijms262412087 (PMC12732870; doi:10.3390/ijms262412087)
Supplement: Supplementary file 1 [file ijms-26-12087-s001.zip]

Archive with 1 entries (1 files):
- ijms-4034059-supplementary.pdf
